# Supplementary material for: Compressive stress-mediated p38 activation required for ERα + phenotype in breast cancer
Source: Nat Commun. 2021 Nov 29;12:6967. doi: 10.1038/s41467-021-27220-9 (PMC8630031; doi:10.1038/s41467-021-27220-9)
Supplement: Supplementary file 4 — Supplementary Data 1 [file 41467_2021_27220_MOESM4_ESM.xlsx]

## Sheet: Diagnoosit
Supplementary Data 1.
Patient No	Type	Grade	MulFoc	Size (mm)	MIB	ER	PR	cERBB2	CISH	DCIS	DCIS size	GRADUS	SENTINEL	ARMPIT
P1N/T	Carcinoma lobulare	G3		14	3	3	3	0		DCIS		G3	0/2	ND
P2N/T	Carcinoma ductale	G1		9	0	3	0	0		DCIS		G1	0/2	0/2
P3N/T	Carcinoma ductale	G3	no	16	3	3	1	2	neg	DCIS		G3	1/2	0/25
P4N/T	Carcinoma ductale	G3	no	17	3	3	0	3		DCIS		G3	1/4	4/14
P5N/T	Carcinoma ductale	G2	no	35	3	3	0	0		DCIS		G2	1/1	6/18
P6N/T	Carcinoma lobulare	G1	yes	15	0	3	0	0				G1	0/2	ND
P7N/T	Carcinoma lobulare	G3	no	15	2	3	3	0				G3	2/3	0/23
P8N/T	Carcinoma ductale	G3	yes	35+2	3	0	0	3				G3	1/1	1/27
P9N/T	Carcinoma papillare	G1	yes	17	1	3	3	2				G1	0/1	ND
P10N/T	Carcinoma ductale	G2	no	8	0	3	3	0				G2	0/1	ND
P12N/T	Carcinoma ductale	G3	yes	16+40	3	0	0	3		DCIS		G3		6/15
P13N/T	Carcinoma ductale	G3	yes	16+40	3	0	0	3		DCIS		G3		6/15
P14N/T	Carcinoma ductale	G3	no	17	3	3	3	3				G3	0/1	ND
P15N/T	Carcinoma ductale	G3	no	17	3	3	3	3				G3	0/1	ND
P16N/T	Carcinoma lobulare	G3	no	12	3	3	3	3				G3	0/1	ND
P31N/T	Carcinoma lobulare	G2	yes	30	2	3	3	0		CLIS			0/1
P32N/T	Carcinoma tubulare	G1		9	1	3	2	0		DCIS	0.03	G1	1/2
P33N/T	Carcinoma ductale	G3	no	29	3	3	0	1	pos
P34N/T	Carcinoma ductale et lobulare	G2	no	21	2	3	0	1	pos	DCIS/CLIS	0.05	G2	1/2	3/28
P35N/T	Carcinoma neuroendocrinum	G2	no	20	3	3	0	0		DCIS	0.05	G2	1/1	1/28
P39N/T	Carcinoma ductale	G3	no	26	3	3	0	2	neg	DCIS	3	G3	0/1
P40N/T	Carcinoma ductale	G3	no	31	3	2	1	0		DCIS	>5 cm	G3		41/50
P41N/T	Carcinoma ductale	G4	no	44	3	0	0	3	pos	DCIS	0.1	G3		0/10
P46N/T	Carcinoma lobulare	G2	no	22	2	3	0	0					0/1
P47N/T	Carcinoma ductale	G3	no	17	3	0	0	0					0/3
P53N/T	Carcinoma neuroendocrinum	G3	no	95	3	3	2	0						8/36
P54N/T	Carcinoma ductale et cribriforme	G2	no	40	3	3	3	2	neg	DCIS	0.3	G2	0/1	1/3
P56N/T	Carcinoma ductale	G2	no	13	0	3	3	0					1/3	0/29
P57N/T	Carcinoma ductale	G2	no	17	1	3	3	0		DCIS	21	G3	1/2	0/21
P58N/T	Carcinoma ductale	G1	yes	15	1	3	2	0					1/1
P59N/T	Carcinoma ductale	G3	no	22	3	3	3	2		DCIS	0.05	G3	1/3
P60N/T	Carcinoma ductale	G3	no	30	3	3	3	2		DCIS	>5%	2	0/2
P61N/T	Carcinoma ductale	G3	yes	170	3	0	0	0						31 / 38
P62N/T	Carcinoma ductale	G2	no	16	2	3	3	2					0/1
P65N/T	Carcinoma ductale	G3	no		3	3	3	2	neg				0/4	0/17
P66N/T	Carcinoma ductale	G1	yes	80	0	3	3	0					0/2
P69N/T	Carcinoma ductale	G3		24	3	3	0	3	pos
P74N/T	Carcinoma ductale	G3	no	21	3	3	3	2	neg				1/1
P75N/T	Carcinoma ductale	G2	yes	33	2	3	3	0		DCIS	<5	2	0/2
P78N/T	Carcinoma ductale et lobulare	G1	no	23	0	3	1	0		DCIS	0.1	2	0/2
P79N/T	Carcinoma ductale	G3	no	55	3	3	2	2		DCIS	<10%	3	2/2	8/31
P80N/T	Carcinoma ductale	G3		60	2	3	0	2					2/2	5/22
P81N/T	Carcinoma ductale	G2	no	30	2	3	3	0					1/2	0/14
P82N/T	Carcinoma lobulare	G2	no	38	2	3	3	0					2/4	1/24
P83N/T	Carcinoma lobulare	G2	yes	8+5+5	0	3	1	0
P84N/T	Carcinoma lobulare et ductale	G1	no	17	0	3	0	2					1/2	0/32
P85N/T	Carcinoma ductale	G1	no	12	0	3	3	2		DCIS	0.1		0/1
P87N/T	Carcinoma lobulare	G2	no	18	2	3	1	2					0/1
P88N/T	Carcinoma lobulare	G3	yes	29	3	3	2	2	neg					2/22
P91N/T	Carcinoma ductale partom Carcinoma neuroendocrinum	G3	no	28	3	3	1	2	neg				1/1
P92N/T	Carcinoma lobulare	G1	no	45	1	3	3	0					2/3
P93N/T	Carcinoma apocrinum	G3	no	45	3	0	0	3	pos	DCIS	<10%	3
P94N/T	Carcinoma ductale	G3	yes	23+12+5	3	3	2	2	pos					3/37
P97N/T	Carcinoma ductale	G3	yes	22+3	3	0	0	0		DCIS	30	3	0/1	0/4
P102N/T	Carcinoma mucinosum	G1	no	55	2	3	1	2	neg
P103N/T	Carcinoma ductale	G2	yes	12 +12	2	3	0	2	pos	DCIS	0.05	2	1/3
P104N/T	Carcinoma ductale	G3	yes	30+20	2	3	2	0	neg
P106N/T	Carcinoma lobulare	G2	no	40	2	3	3	0	neg				1/2	0/21
P107N/T	Carcinoma lobulare	G2	no	35	2	3	0	0	neg				0/2
P112N/T	Carcinoma ductale	G3	yes	35+12+3	3	0	0	2	pos				0/3
P113N/T	Carcinoma ductale	G3	no	23	3	3	1	0	neg					2/28
P120N/T	Carcinoma lobulare	G2	yes	70+2+1	2	3	3	0					2/2	2/27
P124N/T	Carcinoma ductale	G3	no	40	3	3	2	3	pos				1/1	3/21
P125N/T	Carcinoma ductale	G2	no	15	3	3	3	0					0/2
P126N/T	Carcinoma lobulare	G3	yes	75+7+7	3	3	3	0	neg				1/1
P127N/T	Carcinoma ductale	G3	no	30	3	2	0	0		DCIS	10 mm	3	0/2
P130N/T	Carcinoma lobulare et ductale	G2	no	35	1	3	0	2	neg	DCIS	10 mm	2	1/1	1/1
P131N/T	Carcinoma ductale	G2	no	15	2	3	3	0					0/2	0/1
P132N/T	Carcinoma ductale	G3	yes	25+15+5+5+4	3	3	2	3	pos	DCIS	20 mm	3
P134N/T	Carcinoma lobulare	G3	no	13	3	3	3	2	pos				0/1
P135N/T	Carcinoma ductale	G3	no	27	3	3	1	2	neg				1/3	0/23
P136N/T	Carcinoma ductale	G3	no	12	3	3	1	3	pos	DCIS	<10 %	3	1/2	1/32
P137N/T	Carcinoma ductale	G3	yes	60	3	3	0	2		DCIS	<10%	3	1/1	0/15
P138N/T	Carcinoma lobulare	G3	no	50	3	3	3	0						26/26
P139N/ T	Carcinoma metaplasticum	G3	no	22	3	0	0	2	neg				0/2
P140N/T	Carcinoma lobulare et ductale	G2	no	38	1	3	3	0					2/2	2/31
P141N/T	Carcinoma ductale	G3	no	30	3	3	0	1					0/2
P147N/T	Carcinoma ductale	G3	no		3	0	0	0					0/2
P151N/T	Carcinoma lobulare et ductale	G2		23	2	3	3	0					2/2	0/21
P155N/T	Carcinoma lobulare et mucinosum	G3	yes	100	2	3	0	3					0/1
P170N/T	Carcinoma ductale	G2	no	19	2	3	1	0					0/2
P171N/T	Carcinoma lobulare	G2	yes	50	3	3	0	0					1/3	1/19
P182N/T	Carcinoma ductale	G3	no	29	3	3	0	0					0/1
P184N/T	Carcinoma ductale	G3	no	44	3	3	3	1		DCIS	0.05	3	1/1	1/21
P185N/T	Carcinoma ductale	G3	no	26	3	3	3	1		DCIS	0.1	3	1/3	0/16
P194N/T	Carcinoma ductale	G3	no	25	3	3	3	0					1/1	3/22
P207N/T	Carcinoma lobulare	G2	no	35	1	3	3	2	neg				0/1
P211N/T	Carcinoma ductale	G3	yes	30 + 5	3	3	1	3	pos				1/1	0/20
P212N/T	Carcinoma ductale	G3	no	23	3	2	0	2	neg	DCIS	40 mm	3	0/2
P216N/T	Carcinoma ductale	G3	no	24	3	0	0	1					0/2
P217N/T	Carcinoma ductale et lobulare	G3	no	30	2	3	3	2		DCIS	0.05	3	0/1
P218N/T	Carcinoma ductale et lobulare	G2	no	27	1	3	2	0					1/1	0/22
P219N/T	Carcinoma ductale	G2	no	30	3	3	3	1		DCIS	0.15	2	1/2	0/17
P224N/T	Carcinoma ductale	G1	no	35	2	3	2	2	neg	DCIS	0.2	2		1/25
P225N/T	Carcinoma lobulare	G2	yes	40 + 11 + 0.5	2	3	0	2	neg				2/4	0/25
P323N/T	Carcinoma ductale	G2	yes	15	2	3	2	2	neg	DCIS	80	2	1/1	0/17
P236N/T	Carcinoma ductale	G3	no	21	3	3	2	2	neg	DCIS	5 mm	3	1/3	0/35
P246N/T	Carcinoma ductale et lobulare	G2	no	45	2	3	3	2	neg	DCIS	0.05	2	1/2	0/19
P252N/T	Carcinoma ductale	G3	no	23	3	3	2	2	pos
P257T/N	Carcinoma multifocale	G2	yes	55 + 18	3	3	0	0						1/26
P259N/T	Carcinoma lobulare et ductale	G1	no	15	0	3	3	2	neg				0/1
P260N/T	Carcinoma ductale	G3	no	20	3	3	0	2	pos				1/2
P263N/T	Carcinoma lobulare multifocale	G1	yes	55 + 2 + 2	1	3	2	0					1/1	16/22
P264N/T	Carcinoma lobulare multifocale	G1	yes	55 + 2 + 2	1	3	2	0					1/1	16/22
P271N/T	Carcinoma ductale	G3	no	21	3	3	3	0					1/1	0/29
P273N/T	Carcinoma ductale	G3	no	45	3	3	1	1					2/2
P274N/T	Carcinoma ductale	G3	no	25	3	3	3	3	pos				0/1
P275N/T	Carcinoma ductale	G3	no	25	3	3	3	3	pos				0/1
P280N/T	Carcinoma ductale	G3	no	32	3	3	1	2	neg				0/2
P281N/T	Carcinoma ductale	G3	no	32	3	3	1	2	neg				0/2
P300N/T	Carcinoma ductale	G3	no	30	3	0	0	3	pos				1/1	0/1
P302N/T	Carcinoma ductale	G3	no	30	3	3	2	2	neg				0/3
P312N/T	Carcinoma ductale	G3	no	35	3	3	1	3	pos	DCIS	0.1	3	1/1	6/12
P314N/T	Carcinoma ductale	G3	no	38	3	1	0	0		DCIS	0.2	3	13/20
P339N/T	Carcinoma lobulare multifocale	G3	yes	51	3	3	3	3	pos				1/2	0/8
P341N/T	Carcinoma lobulare multifocale	G3	yes	51	3	3	3	3	pos				1/2	0/8
P343N/T	Carcinoma ductale	G2	no	20	3	3	1	2	neg	DCIS	0.1	2	0/1
P344N/T	Carcinoma ductale	G2	no	20	3	3	1	2	neg	DCIS	0.1	2	0/1
P347N/T	Carcinoma micropapillare invasivum	G3	yes	21+16	2	3	3	1	neg	DCIS	0.01	3	1/1	0/17
P348N/T	Carcinoma lobulare et ductale	GI	no	22	1	3	3	1	neg	DCIS	0.1	1	1/2	0/15
P349N/T	Carcinoma lobulare multifocale	G2	yes	38	2	3	3	1	neg				0/1
P357N/T	Carcinoma lobulare	G2	no	30	2	3	3	1	neg				0/1
P366N/T	Carcinoma ductale	G3	no	29	3	0	0	2	neg				0/1
P368N/T	Carcinoma ductale	G3	no	30	3	3	0	3	pos	DCIS	0.15	3		7/38
P384N/T	Carcinoma ductale	G3	yes	25+3+2+1	3	0	0	0					1/1	1/13
P405N/T	Carcinoma ductale	G3	no	20	3	1	0	0					0/1
P412N/T	Carcinoma lobulare	G3	yes	40+11	2	3	3	0	neg					20/20
P434N/T	Carcinoma ductale	G3	no	30	3	3	1	3	pos	DCIS	10	3		5/26
P436N/T	Carcinoma mucinosum	G2	no	46	1	3	3	0					0/1
P506N/T	Carcinoma ductale	G3	no	33	3	3	1	3	pos				1/1	1/27
P510N/T	Carcinoma lobulare et ductale	G2	no	22	2	3	0	2	neg				2/2	6/29
P514N/T	Carcinoma lobulare multifocale	G2	yes	80	1	3	3	0					1/1	0/15
P534N/T	Carcinoma mucinosum	G2	no	24	2	3	3	2	neg				0/2
P540N/T	Carcinoma lobulare	G2	no	30	2	3	0	0					0/2
P545N/T	Carcinoma ductale	G3	no	21	3	3	0	2	neg				0/1
P554N/T	Carcinoma ductale	G1	no	30	2	3	3	0	neg				2/4	2/13
P556N/T	Carcinoma ductale et lobulare	G3	yes	65	3	0	0	0					2/2	11/25
P559N/T	Carcinoma ductale et lobulare	G1	no	24	1	3	2	2	neg				1/1	2/18
P562N/T	Carcinoma ductale	G3	no	50	3	3	1	2	neg					1/16
P563N/T	Carcinoma ductale	G3	no	32	3	3	3	0		DCIS	5	3	1/2	0/19
P567N/T	Carcinoma lobulare et tubulare	G2	no	50	0	3	2	0		DCIS	5	2	0/1
P568N/T	Carcinoma lobulare et ductale	G2	yes	21	2	3	3	2	neg				3/4	0/23
P569N/T	Carcinoma lobulare	G2	no	17	1	3	3	0					0/3
P571 N/T	Carcinoma ductale	G3	yes	15+11	3	0	0	0					0/2
P572 N/T	Carcinoma ductale	G2	no	70	3	3	3	2	pos				0/2
P573 N/T	Carcinoma lobulare multifocale	G3	yes	80	3	3	0	2	neg					8/21
P575 N/T	Carcinoma lobulare multifocale	G2	yes	22	1	3	2	0					0/1
P576N/T	Carcinoma ductale	G2	no	12	3	3	3	0		DCIS	25	2	0/2
P581N/T	Carcinoma ductale et lobulare multifocale	G3	yes	30	3	3	0	0					1/1	8/21
P582N/T	Carcinoma lobulare	G3	no	55	3	3	3	2	neg				1/1
P587N/T	Carcinoma apocrinum	G3	no	23	3	0	0	3	pos	DCIS	41 mm	3		1/13
P588N/T	Carcinoma ductale	G3	no	29	3	0	0	3	pos	DCIS	0.1	3	0/2	0/2
P589N/T	Carcinoma ductale	G3	no	37	3	3	2	2	neg	DCIS	37 mm	3	1/2	0/20
P591N/T	Carcinoma ductale	G3	no	23	3	3	3	2	neg				1/1
P592N/T	Carcinoma ductale	G3	no	15	3	0	0	0					0/1
P599N/T	Carcinoma lobulare et ductale	G2	yes	29+7	3	3	3	0					0/3
P600N/T	Carcinoma ductale	G1	no	21	1	3	0	0		DCIS	0.02	2	3/3	1/19
P608N/T	Carcinoma lobulare et ductale	G2	yes	22	2	3	1	2	neg	DCIS	29 mm	1	1/1	7/19
P609N/T	Carcinoma lobulare multifocale	G1	yes	55	1	3	0	0						0/2
P610N/T	Carcinoma ductale	G3	no	32	3	0	0	0					2/2	0/33
P614N/T	Carcinoma ductale	G3	no	24	3	3	3	0					0/2
P615N/T	Carcinoma ductale et micropapillare multifocale	G3	yes	20+2	3	3	2	2	pos	DCIS	0.05	3	0/2
P619N/T	Carcinoma ductale	G3	yes	28+10	3	0	0	3	pos	DCIS	0.1	3
P621N/T	Carcinoma ductale	G3	no	36	3	0	0	3	pos	DCIS	0.02	3	0/4
P622N/T	Carcinoma lobulare	G2	yes	50	2	3	1	0					2/2
P626N/T	Carcinoma ductale et Carcinoma ductale in situ	G2 and G3	yes	50+100	1	3	3	0		DCIS	100 mm	3	1/1	2/26
P627N/T	Carcinoma ductale	G2	no	58	3	3	3	0					1/2
P628N/T	Carcinoma ductale	G3	no	45	2	0	0	2	neg	DCIS	0.25	3	0/1	0/2
P630N/T	Carcinoma ductale et Carcinoma ductale in situ	G3	no	25	2	3	1	2	neg	DCIS	0.05	3	0/2
P632N/T	Carcinoma lobulare	G2	no	21	3	3	0	0					0/1
P633N/T	Carcinoma ductale multifocale	G2	yes	25+6	2	3	3	0		DCIS	0.05	2	1/1	1/14
P634N/T	Carcinoma ductale et micropapillare multifocale	G2	yes	19+4+3+3	3	3	0	2	neg	DCIS	0.1	2	2/2	1/20
P635N/T	Carcinoma ductale	G1	no	13	2	3	2	2	neg	DCIS	0.1	2	0/1
P636N/T	Carcinoma ductale multifocale	G3	yes	25+9+7+4	3	3	0	2	neg	DCIS	0.1	3	2/3	0/24
P638N/T	Carcinoma ductale	G3	no	22	3	3	1	2		DCIS	0.05	3	0/1
P640N/T	Carcinoma ductale	G2	yes	25	2	3	0	2	neg				0/3
P641N/T	Carcinoma ductale	G3		20	3	3	2	2	neg				0/1
P642N/T	Carcinoma lobulare	G2		42	2	3	0	2
P643N/T	Carcinoma ductale	G2		36	2	3	3	2	neg				1/3	0/13
P645N/T	Carcinoma ductale	G3	yes	25+3	3	3	1	3	pos	DCIS	0.1	3	1/1	1/20
P646N/T	Carcinoma ductale	G3	yes	32+6	3	3	1	2	neg	DCIS	0.05	3		13/18
P647N/T	Carcinoma ductale	G2	yes	19	1	3	3	0		DCIS	0.1	2	1/2	1/13
P648N/T	Carcinoma ductale	G3		24	3	3	3	2	neg				1/3	0/1
P651N/T	Carcinoma ductale	G2		24	2	3	0	1	neg	DCIS	0.1	2	1/1	6/24
P657N/T	Carcinoma ductale	G2		16	2	3	3	2					0/1
P658N/T	Carcinoma ductale	G2		37	2	3	3	0						7/20
P660N/T	Carcinoma ductale	G3		18	3	0	0	0		DCIS	0.1	3	1/1	3/37
P661N/T	Carcinoma ductale	G3		24	3	0	0	0		DCIS	0.05	3	0/1
P668N	Carcinoma ductale	G3		40	3	2	1	0		DCIS	60 mm	3	0/1
P669N/T	Carcinoma ductale	G3		19	3	3	0	0		DCIS	0.05	3	-	-
P673N/T	Carcinoma ductale	G3		25	3	3	1	3	pos	DCIS	0.02	3	0/1	1/13
P679N/T	Carcinoma ductale	G2		24	2	3	3	2	neg	DCIS	0.1	2	0/1	0/1
P680N/T	Carcinoma ductale et lobulare	G3		20	3	3	3	2	neg				0/1
P681N/T	Carcinoma lobulare multifocale	G2	yes	50	3	3	3	2	neg				1/1
P682N/T	Carcinoma lobulare	G2		32	2	3	3	2	neg				0/4
P684N/T	Carcinoma ductale et lobulare	G3	yes	20	3	3	3	2	neg	DCIS	0.1	G3	1/2	0/15
P685N/T	Carcinoma lobulare	G2		45	2	3	3	0					0/3
P686N/T	Carcinoma ductale	G3		47	3	0	0	3	pos	DCIS	15 mm	3	0/2	0/1
P693N/T	Carcinoma ductale	G3		29	3	0	0	0					0/4
P694N/T	Carcinoma ductale	G3		32	3	3	0	0		DCIS	0.1	3	2/2	12/33
P696T/N	Carcinoma mucinosum et ductale	G3		29	3	2	0	3	pos				0/1
P697N/T	Carcinoma apocrinum multifocale	G2	yes	50 + 27 + 7	2	0	0	2	neg	DCIS	80 mm	3	2/2	34/55
P702N/T	Carcinoma ductale	G3	no	30	3	0	0	2	neg	DCIS	17mm	3
P705N/T	Carcinoma lobulare	G2	no	20	2	3	3	1	neg				1/1	0/27
P706N/T	Carcinoma lobulare	G2	yes	17	0	3	0	0
P707T/N	Carcinoma ductale	G3	yes	33	1	0	0	2	neg	DCIS	55mm	3	0/1
P708T/N	Carcinoma lobulare	G2	yes	64	2	3	3	2	neg				2/2	0/13
P709T/N	Carcinoma micropapillare invasivum	G3	yes	18 + 10 +8 +1	3	3	1	3	pos	DCIS	0.1	3	1/1	4/20
P716T/N	Carcinoma ductale	G3	no	30	3	0	0	2	neg	DCIS	0.05	3	1/3
P717T/N	Carcinoma lobulare	G2	no	43	2	3	2	2	neg				5/5	5/10
P719T/N	Carcinoma lobulare multifocale	G2	yes	21+20+12	2	3	1	2	neg				1/2	0/11
P722T/N	Carcinoma lobulare multifocale	G3	yes	38	3	3	3	2	neg				1/4	1/15
P723T/N	Carcinoma ductale	G2	no	25	3	3	3	2	neg				0/2
P724T/N	Carcinoma ductale	G1		16	2	3	3	0		DCIS	10mm/5%	1	1/2
P726N/T	Carcinoma metaplasticum	G3	no	37	3	0	0	0		DCIS	20mm	3	1/2
P727N/T	Carcinoma ductale	G2	no	21	2	3	0	2	neg	DCIS	0.05	2	0/1
P728N/T	Carcinoma ductale multifocale	G2	yes	51+22+20+19+16+15	3	3	3	2	neg	DCIS	85 mm	2	1/4
P729N/T	Carcinoma lobulare	G2	no	70	1	3	1	1					1/1	9/16
P730N/T	Carcinoma ductale	G3		24	2	3	3	0					1/1
P731N/T	Carcinoma ductale	G3	yes	15+1	3	3	3	2	neg	DCIS	0.05	2	2/2
P732N/T	Carcinoma ductale	G3	no	23	3	0	0	3	pos	DCIS	5 mm/10 %	3	0/1
P733N/T	Carcinoma lobulare multifocale	G2	yes	37+20	2	3	2	0					1/2
P734N/T	Carcinoma ductale	G3	no	28	3	0	0	0		DCIS	0.05	3	0/3
P735N/T	Carcinoma lobulare	G2	no	45	2	3	0	0					2/2	1/14
P736N/T	Carcinoma mucinosum	G2	no	30	3	3	2	0		DCIS	0.1	2	0/1
P737N/T	Carcinoma lobulare multifocale	G2	yes	57	3	3	1	0					1/1
P740N/T	Carcinoma ductale	G3	no	16	3	0	0	2	pos					2/38
P741N/T	Carcinoma ductale	G3	no	28	3	3	1	0		DCIS	0.1	3	2/2
P742N/T	Carcinoma ductale multifocale	G3	yes	25+12+12+5	3	0	0	3	pos	DCIS	55 mm	3	0/1
P743N/T (1)	Carcinoma ductale	G2	no	21	2	3	2	2	neg	DCIS	0.05	2	1/2
P743N/T (2)	Carcinoma ductale in situ	G2		0.05
P745N/T	Carcinoma ductale	G2	no	15	3	3	3	0						45444
P746N/T (1)	Carcinoma ductale	G3	no	20	3	3	0	2	neg	DCIS	30 mm	3	0/1
P746N/T (2)	Carcinoma ductale in situ	G3		30
P747N/T	Carcinoma ductale	G3	yes	18	3	3	0	0	neg	DCIS	0.05	2		3/22
P747N/T	Carcinoma ductale et mucinosum	G2		10	2	3	0	2	neg
P748N/T	Carcinoma ductale	G3	no	19	3	3	0	2	pos	DCIS	0.05	3	0/1
P749N/T	Carcinoma ductale multifocale	G3	yes	29+5+2+13+2	3	3	3	1		DCIS	40mm/5%	2	2/2	1/1
P751N7T	Carcinoma ductale	G3	no	33	3	0	0	3	pos	DCIS	0.05	3	2/2
P752N/T	Carcinoma ductale multifocale	G2	yes	21+4.5	2	3	3	0		DCIS	0.02	2	0/1
P753N/T	Carcinoma metaplasticum	G3	yes	35+10	3	0	0	0		DCIS	0.02	3	1/1
P754N/T	Carcinoma ductale	G3	no	38	3	1	0	0
P755N/T	Carcinoma ductale	G2		22	3	3	3	2	neg	DCIS	30mm/15%	2	2/5
P756N/T	Carcinoma ductale multifocale	G3	yes	3	3	3	2	0		DCIS	0.15	2	4/16
P760N/T	Carcinoma lobulare multifocale	G2	yes	29+11	2	3	3	2	neg				2/2
P761N/T	Carcinoma ductale	G3	no	18	3	3	3	2	neg				0/4
P763N/T	Carcinoma ductale	G3	no	16	2	3	0	0					0/2	0/1
P764N/T	Carcinoma ductale	G3	no	26	3	0	0	2	pos	DCIS	0.1	3	0/1
P772N/T	Carcinoma ductale et micropapillare	G3	yes	47+2.5	3	3	2	2	neg	DCIS	0.03	2	1/1	0/11
P773N/T	Carcinoma lobulare et ductale multifocale	G2	yes	40	2	3	3	1	neg	DCIS	0.3	3	1/2	0/1
P789N/T	Carcinoma ductale	G2	no	17	1	3	3	1		DCIS	0.1	3	8/24
P792N/T	Carcinoma lobulare	G2	yes	11+5	1	3	3	0					0/1
P797N/T	Carcinoma ductale	G3	no	25	3	3	2	2	pos	DCIS	0.02	2	0/1
P814N/T	Carcinoma ductale	G2	no	20	1	3	2	0		DCIS	24mm%		1/4
P815N/T	Carcinoma ductale	G3	yes	41+4	3	1	0	3	pos	DCIS	0.1	3	0/1	4/10
P819N/T	Carcinoma ductale	G2	no	17	1	3	2	2	neg	DCIS	85mm%	3	0/2
P883N/T	Carcinoma ductale	G3	no	12	3	3	3	0					1/1
P884N/T	Carcinoma ductale	G1	no	15	1	3	3	2	neg	DCIS	0.05	1	0/3
P885N/T	Carcinoma ductale	G3	yes	31+2	2	3	1	0		DCIS	0.6	3	3/3
P886N/T	Carcinoma ductale	G3	no	24	2	3	2	0					1/1
P890N	No diagnostic changes
P891N/T	Carcinoma lobulare et ductale	G2	no	5	0	3	3	0		DCIS	55 mm	2	0/2
P892N/T	Carcinoma ductale	G3	no	25	1	3	3	2	neg	DCIS	80 mm	2	1/4
P895N/T	Carcinoma ductale	G3	yes	42+6+1+1	2	0	0	3	pos	DCIS	85 mm	3	1/2
P901N/T	Carcinoma lobulare	G2	yes	34+6	1	2	0	1					0/2
P904N/T	Carcinoma ductale	G3	no	40	1	3	1	0		DCIS	0.05	3	1/2	0/25
P906N/T	Carcinoma ductale	G1	yes	32+2,5+2+9+7+5	0	3	0	2	neg	DCIS	0.3	2	1/1
P911N/T	Carcinoma ductale	G2	yes	13+1,5	1	3	3	2	neg	DCIS	0,05mm	2	0/1
P912N/T	Carcinoma ductale	G1	no	20	1	3	3	1	neg	DCIS	0.02	2	1/3
P921N/T	Carcinoma lobulare	G2	yes	16+6	1	3	3	1	neg				0/2
P938N/T	Carcinoma ductale	G2	no	17	1	3	3	2	neg	DCIS	0.1	3	1/3
P941N/T	Carcinoma ductale	G3	no	55	2	0	0	2	pos	DCIS	0.1	3	2/4
P957N/T	Carcinoma lobulare	G1	no	24	15	100	5	2+	neg	LCIS				25/45
P959N/T	Carcinoma ductale et lobulare	G2	yes	13+7	1	3	1	2	neg	DCIS	0.1	2	0/3
P962N/T	Carcinoma ductale	G2	no	15	1	3	1	2	neg	DCIS	0.05	2	0/2
P963N/T	Carcinoma lobulare	G3	yes	64+2,3	1	3	3	0		LCIS			0/1
P964N/T	Carcinoma lobulare	G2	yes	74+2+2+2+2	1	3	2	0		LCIS			3/5	7/22
P967N/T	Carcinoma ductale	G3	yes	35+1,9	2	3	0	2	pos	DCIS	41 mm	3	3/5
P970N/T	Carcinoma ductale	G2	no	15	2	3	3	0					0/1
P973N7T	Carcinoma lobulare	G2	no	28	1	3	3	0					0/2
P976N7T	Hyperplasia epithelialis
P977N/T	Carcinoma ductale	G3	yes	58	3	3	3	3	pos	DCIS	0.05	3	1/3
P984N	No diagnostic changes
P1006N/T	Carcinoma lobulare	G1	yes	47	0	3	3	1	neg	DCIS	0.05	1	0/2
P1019N/T	Carcinoma lobulare	G2	yes	22+4	o	3	3	0					2/2
P1023N/T	Carcinoma ductale	G3	no	33	2	3	3	2	neg	DCIS	0.5	3	1/4	0/2
P1030N/T	Carcinoma lobulare	G2	yes	11+3	0	3	2	0					0/1
P1031N/T	Carcinoma lobulare	G2	yes	25+22+12+12+12+10+10	2	3	3	0					0/3	0/2
P1032N/T	Carcinoma lobulare	G2	yes	18+3+2	1	3	3	0		LCIS			0/1
P1033N/T	Carcinoma ductale	G3	no	11	1	3	3	0					0/2
P1034N/T	Carcinoma ductale	G3	yes	21+8	3	3	3	0		DCIS	0.05	3		11/21
P1035N/T	Carcinoma ductale	G2	no	18	1	3	3	2	neg				0/1
P1036N/T	Carcinoma ductale	G1	yes	19+0,5	1	3	0	2	neg				1/1
P1037N/T	Carcinoma ductale et lobulare	G1	yes	15+8 and 10	1	3	0	2	pos	DCIS	50 mm	3		2/31
P1038N/T	Carcinoma ductale	G1	no	20	0	3	0	1		DCIS	0.05	2	0/2
P1039N/T	Carcinoma lobulare	G2	yes	24	1	3	3	2	neg	LCIS			1/1
P1043N/T	Carcinoma ductale et micropapillare	G3	no	20	2	3	0	2	neg				0/1
P1046N/T	Carcinoma ductale	G3	no	21	2	3	0	2	neg				0/2
P1047N/T	Carcinoma mucinosum	G1	no	22	1	3	3	0					0/1
P1052N/T	Carcinoma ductale	G2	yes	19+12+8	2	3	0	0					0/3
P1053N/T	Carcinoma ductale	G3	yes	18+5	3	0	0	3	pos	DCIS	52 mm	3	1/2
P1054N/T	Carcinoma ductale	G3	no	18	3	3	0	2	neg	DCIS	40 mm	3	2/3
P1055N/T	Carcinoma ductale	G2	no	12	1	3	3	0					0/1
P1056N/T	Carcinoma lobulare	G2	yes	85+14+1	1	3	3	2	neg
P1057N/T	Carcinoma ductale	G2	no	21	2	3	3	2	neg				0/1
P1058N/T	Carcinoma mucinosum et ductale	G2	no	24	1	3	3	1	neg				0/1	0/1
P1059N/T	Carcinoma ductale	G2	yes	17	2	2	0	1		DCIS	5 mm	1	0/1
P1060N/T	Carcinoma ductale	G2	no	30	1	3	3	2	neg				0/3
P1063N/T	Carcinoma ductale	G2	no	16	1	3	3	2	neg	DCIS	15 mm	2	0/1
P1064N/T	Carcinoma ductale	G2	no	40	2	3	3	1		DCIS	0.05	2		8/27
P1065N/T	Carcinoma apocrinum	G3	no	19	2	0	0	2	neg	DCIS	0.05	3	0/1
P1066N/T	Carcinoma lobulare	G2	yes	80	1	3	3	2	neg				0/3	0/1
P1067N/T	Carcinoma ductale et lobulare	G3	yes	53	1	3	1	1					0/2
P1068N/T	Carcinoma ductale	G2	no	16	1	3	3	1		DCIS	15 mm	2	1/1
P1069N/T	Carcinoma ductale	G3	no	48	1	3	0	2	pos					3/38
P1070N/T	Carcinoma ductale et mucinosum	G2	no	26	1	3	3	2	neg				0/3
P1071N/T	Carcinoma ductale	G2	no	7	0	3	0	0		DCIS		1	0/1
RMP4	No diagnostic changes
RMP5	Mastopathia chronica
RMP6	No diagnostic changes
RMP9	No diagnostic changes
RMP11	No diagnostic changes
RMP12	No diagnostic changes
RMP13	Mastopathia chronica
RMP15	No diagnostic changes
RMP17	No diagnostic changes
RMP18	Mastopathia chronica
RMP19	Mastopathia chronica
RMP20	Mastopathia chronica
RMP22	Mastopathia chronica
RMP23	No diagnostic changes
RMP24	Fibrosis
RMP25	Mastopathia chronica
RMP26	Mastopathia chronica
RMP27	No diagnostic changes
RMP29	No diagnostic changes
RMP30	No diagnostic changes
RMP31	No diagnostic changes
RMP32	Mastopathia chronica
RMP33	Mastopathia chronica
RMP34	Mastopathia chronica
RMP35	Mastopathia chronica
RMP36	No diagnostic changes
RMP37	No diagnostic changes
RMP39	Fibrosis
RMP40	Mastopathia chronica
RMP41	No diagnostic changes
RMP42	Mastopathia chronica
RMP43	No diagnostic changes
RMP43	No diagnostic changes
RMP44	No diagnostic changes
RMP45	No diagnostic changes
RMP46	No diagnostic changes
RMP47	No diagnostic changes
RMP48	No diagnostic changes
RMP49	Mastopathia chronica
RMP50	No diagnostic changes
RMP51	No diagnostic changes
RMP52	No diagnostic changes
RMP53	Mastopathia chronica
RMP54	Mastopathia chronica
RMP55	Mastopathia chronica
RMP56	Mastopathia chronica
RMP57	Mastopathia chronica
RMP59	Mastopathia chronica
RMP61	No diagnostic changes
RMP62	No diagnostic changes
RMP63	Mastopathia chronica
RMP64	No diagnostic changes
RMP65	No diagnostic changes
RMP67	No diagnostic changes
RMP68	No diagnostic changes
RMP69	No diagnostic changes
RMP70	No diagnostic changes
RMP71	No diagnostic changes
RMP72	Mastopathia chronica
RMP73	Mastopathia chronica
RMP74	No diagnostic changes
RMP76	Mastopathia chronica
RMP77	Mastopathia chronica
RMP78	No diagnostic changes
RMP81	Fibroadenoma
RMP82	Mastopathia chronica
RMP84	No diagnostic changes
RMP85	No diagnostic changes
RMP86	Mastopathia chronica
RMP87	Mastopathia chronica
RMP88	No diagnostic changes
RMP89	Mastopathia chronica
RMP90	Mastopathia chronica
RMP91	Mastopathia chronica
RMP92	Mastopathia chronica
RMP93	Mastopathia chronica
RMP94	No diagnostic changes
RMP95	No diagnostic changes
RMP96	No diagnostic changes
RMP97	No diagnostic changes
RMP98	No diagnostic changes
RMP99	No diagnostic changes
RMP100	Mastopathia chronica
RMP101	No diagnostic changes
RMP102	Mastopathia chronica
RMP103	Mastopathia chronica
RMP104	Fibroadenoma / Mastopathia chronica
RMP105	Mastopathia chronica
RMP106	No diagnostic changes
RMP107	No diagnostic changes
RMP108	Mastopathia chronica
RMP109	No diagnostic changes
RMP110	No diagnostic changes
RMP111	No diagnostic changes
RMP112	No diagnostic changes
RMP113	No diagnostic changes
RMP114	No diagnostic changes
RMP115	Mastopathia chronica
RMP116	Mastopathia chronica
RMP117	Mastopathia chronica
RMP145	No diagnostic changes
RMP146	No diagnostic changes
RMP147	No diagnostic changes
RMP148	Mastopathia chronica
RMP149	No diagnostic changes
RMP150	No diagnostic changes
RMP152	Mastopathia chronica
RMP154	Carcinoma lobulare
RMP155A	Hyperplasia ductalis atypica
RMP155B	Mastopathia chronica
RMP156	No diagnostic changes
RMP157	Hyperplasia epithelialis
RMP165A	No diagnostic changes
RMP165B	No diagnostic changes
RMP166	Fibrosis
RMP167	Fibrosis
RMP168	No diagnostic changes
RMP174	No diagnostic changes
RMP175	No diagnostic changes
RMP181A	Fibrosis focalis
RMP181B	No diagnostic changes
RMP186	Carcinoma ductale in situ
RMP187	No diagnostic changes
RMP188	No diagnostic changes
RMP189	No diagnostic changes
RMP190	No diagnostic changes
