# Supplementary material for: Compressive stress-mediated p38 activation required for ERα + phenotype in breast cancer
Source: Nat Commun. 2021 Nov 29;12:6967. doi: 10.1038/s41467-021-27220-9 (PMC8630031; doi:10.1038/s41467-021-27220-9)
Supplement: Supplementary file 5 — Supplementary Data 2 [file 41467_2021_27220_MOESM5_ESM.xlsx]

## Sheet: Sheet1
	Supplementary Data 2.
	The table represents a list of antibodies used in this study.
			Protein	Western blot	Immunohistochemistry	Immunofluorescent
			GAPDH	#2118 Cell signaling 1:1000
			Keratin 8		MMS-162P BioLegend, 1:500	MMS-162P, BioLegend, 1:300
			Keratin 14		PRB-155P BioLegend, 1:500	PRB-155P, BioLegend, 1:300
			Keratin 5	ab52635 Abcam 1:500
			Estrogen receptor a	06-935 Millipore 1:500	M7047 Dako, 1:100, ab16660 Abcam 1:400	(MC-20) sc-542 Santa Cruz, 1:100 Millipore (06-935), 1:200
			Ki67		NCL-Ki67, Leica Biosystems 1:100	NCL-Ki67 Leica Biosystems; ab15580 Abcam, 1:300
			Cleaved Caspase-3			Asp175, #9661 Cell Signaling Technology 1:400
			HIF1-alpha			ab51608 Abcam (human) 1:300; 10006421 Cayman (mouse) 1:300
			p38p	#4511 Cell signaling 1:1000	#4511 Cell signaling 1:400	#4511 Cell signaling, 1:300
			p38	#9212 Cell signaling 1:1000
			H3K27me3	ab192985 Abcam 1:1000		ab192985 Abcam, 1:100
			F-actin			A22283/A12379 Thermo Fisher Scientific 1:300
			b-tubulin	ab6046 Abcam 1:1000
			vinculin	ab129002 Abcam 1:20000
			EZH2 p(T367)	#PA5-106225 Invitrogen 1:1000
			Secondary antibody			AlexaFluor 546 -conjugated goat anti-mouse IgG antibody (A-11003, Thermo Fisher Scientific, 1:300 or AlexaFluor 488 -conjugated goat anti-rabbit IgG antibody (A-11008, Thermo Fisher Scientific, 1:300
