# Supplementary material for: Compressive stress-mediated p38 activation required for ERα + phenotype in breast cancer
Source: Nat Commun. 2021 Nov 29;12:6967. doi: 10.1038/s41467-021-27220-9 (PMC8630031; doi:10.1038/s41467-021-27220-9)
Supplement: Supplementary file 7 — Source Data [file 41467_2021_27220_MOESM7_ESM.xlsx]

## Sheet: Figure 1a
Figure 1a		PDEC-N / PDEC-BC	explant size (mm)
		PDEC-N 4	220	178	150	130	98	47	59	194	130	150
		PDEC-N 18	79	46	56	29	57	89	64	144	64	110
		PDEC-N 43	59	88	133	78	237	266	63	54	82	88
		PDEC-N 45	45	135	151	102	83	78	93	79	144	87
		PDEC-N 46	138	63	56	93	155	103	129	97	172	113
		PDEC-N 49	67	153	49	51	53	35	73	68	59	60
		PDEC-N 71	107	70	59	63	68	103	87	102	263	68
		PDEC-BC P75T	55	61	42	49	53	65	80	91	45	52
		PDEC-BC P97T	80	76	67	75	63	85	52	58	55	107
		PDEC-BC P124T	9	11	20	16	16	16	28	62	61	24
		PDEC-BC P236T	89	119	101	82	50	70	71	54	98	77
		PDEC-BC P246T	131	82	42	56	59	78	72	65	62	69
		PDEC-BC P589T	42	61	48	60	46	47	99	55	62	68
		PDEC-BC P648T	63	100	71	65	61	80	61	82	76	83

## Sheet: Figure 2C
Figure 2c
		PDEC-N
		LMx-Ew						BMx-Mat
		RMP1	RMP 2	RMP 3	RMP 4	RMP 5	RMP 6	RMP1	RMP2	RMP3	RMP4	RMP5	RMP6
		1	3	1	2	1	1	5	5	3	5	3	4
		3	2	1	2	1	1	5	4	4	5	4	4
		5	2	1	3	1	1	5	5	4	5	4	4
		5	1	1	1	2	2	5	5		5	4	3
		1	1	1	1	1	2		5			4
		5	1	1	1	1		5	4			5
		5	1	1	1	1		5				5
		5	2	4	1	2		5				5
		1	2	1	1			4				4
		1	1	1	1			3
				1	1
					1
					2
					2
					2
					1
					2
					2
		PDEC-BC
		LMx-Ew							BMx-Mat
		P75T	P97T	P69T	P247T	P236T	P589T	P57T	P75T	P97T	P69T	P247T	P236T	P589T	P57T
		1	1	1	1	1	2	1	4	4	4	4	5	1	1
		1	5	1	1	1	3	1	4	4	4	4	5	1	1
		1	3	1	2	1	2	1	4	4	4	4	5	1	1
		1	3	1	1	1	1	1	4	4		4		1	1
		1	2	1	1	1		1	4	4		4		1	1
		1	1	1	5			1	4	4		5			1
		1	1	1	5			1	4	5		4			1
		1	2	1				1	4	3		5			1
		1	1	1				1	4	4		4			1
		1	5	1				1		5		5			1
		1		1				1		5		5			1
		1		1				1		3		4			1
		1						1		3		4			1
		1						1				4			1
		1						1							1
		1													1
		1													1
		1													1
		2													1
															1
															1

## Sheet: Figure 4i
Figure 4i		LMx-Ag 10 mg/mL	LMx-Ag 20 mg/mL	LMx-Ag 30 mg/mL	LMx-Ag 40 mg/mL	LMx-Ag 70 mg/mL
		0	14	34	58	100
		4	24	53	60	44
		2.8	47	50	92	50
		13	48	72	100	80
		19	28	100		73
		10.8	89	100		75
				100		100
						100
						100
						96
						92
						85
						100
						90
						83
						63
						50
						79
						89
						82
						100
						100
						100
						100
						81
						92
						55
						100
						100
						88
						100
						86
						100
						100
						100
						68
						71
						100
						77
						83
						89
						93
						92

## Sheet: Figure 4j
Figure 4j
		ctrl	e2	tamoxifen	GDC-0927	fulvestrant	GDC-0810	GNE-274
		50	30	20	0	3	8	20
		33	36	0	20	2	6	4
		71	25	0	13	2	7	12

## Sheet: Figure 7g
Figure 7g		MGR density	IHC ERa expression 1-4
		1	1	1	2	2	1	1
		2	2	2	2	2	2
		3	3	3	3	3	2		1
		4	4

## Sheet: Supplementary Figure 1h
Supplemenatry Figure 1h		Normoxy		3% oxygen		Normoxy		Proliferation		Proliferation		Apoptosis		Apoptosis
		PDEC-N	hypoxia %	PDEC-N	hypoxia %	PDEC-BC	hypoxia %	PDEC-N	KI67 %	PDEC-N	KI67 %	PDEC-N	CC3 %	PDEC-BC	CC3 %	PDEC-N	size (mm)	PDEC-N	size (mm)
		RMP29	0	RMP94	57.5	P151T	0	RMP92	15.0943	P151T	21	RMP81	0	P657T	0	RMP4	39	P589T	41.8605
			0		82.6087		0		34.7826		50		0		1		178.125		61.0309
			0		42.8571		0		8		27		0		0		150		48
		RMP24	0		27.2727		0		52		10		0		1		129.545		60.2062
			0	RMP93	62.5	P154T	0		45.4545	P53T	70		0		0		97.5		46.3636
			0		47.0588		0		70		61		0		0		46.875		46.9565
			0		50		0		60		51		0		0		58.75		98.6111
		RMP49	0		53.8462	P236T	0		18.1818		60		0		0		194.444		55.2
			0				0	RMP45	7.74194		76	RMP1	0	P648T	0		130		61.8182
			0				0		40.2174		59		1		1		150		68.3544
									28.5714		36		0		0		150		33.75
									32.5		29		0		0		95.7143		56
									10.5263	P49T	40		0		0		220	P78T	88.5714
									26.5306		29		0		0	RMP10	35.4167		90
									20		33		0		1		64.5833		54.375
									28.9474		41		0		1		52.0833		98.0769
									10	P151T	35		0		0		72.5		76.6667
									18.3333		55		0	P647T	0		37.5	P600T	111.667
									17.9487		38		0		0		26.6667		54.1667
									40.625		17		0		0		33.3333		111.667
								RMP6	15.9574				1		0		20		51.6667
									54.1284			P719N	0		0		16.6667	P75T	31.4286
									400				0		0		16.6667		32.8571
									41.129				0		0	RMP46	52.5773		58.5714
								RMP24	35.2941				0		0		62.6667		47.7778
									31.9149				0		0		56.4103		52.8571
								RMP1	43.2099				0		0		93.1818		27.1429
								RMP26	36.3636				0		1		154.545		116.667
								RMP45	9.09091						0		102.5		60
									68.1818						0		129.167		46.25
									31.5789						0		97.2222		48.2143
									90						0		171.875		35.7143
															0		112.5		44.4444
															0		138.158		55
															0	RMP49	67.1875		60.6375
															1		153.333		42.1875
															1		49.3976		48.8889
															0		50.6667		52.5
															0		53.125		65
																	34.8837		80
																	73.0769		91.4286
																	68.3333		45.2632
																	59.4203		52
																	59.7222	P97T	79.7297
																RMP71	106.667		76.4706
																	70		67.0588
																	58.7629		75
																	63.0952		63.4615
																	67.7778		85
																	102.632		52.2222
																	86.8421		58.3333
																	102.151		55
																	263.333		107.407
																	68.1818		102.941
																RMP65	55.3333		94.4444
																	91.25		98.6486
																	58.5714		75
																	105.556		53.5714
																	53.8462		121.053
																	51.4286		65.7895
																	46		28.9474
																	81.25		31.5789
																	63.6364		43.75
																	52.1429	P124T	37.3494
																	61.5385		47.9651
																	50		14.2857
																RMP45	44.6497		14.2857
																	134.936		8.92857
																	151.299		11.1607
																	102.303		20.2703
																	82.7731		16.2162
																	77.7397		16.2162
																	92.619		16.2162
																	79.0365		27.7778
																	144.022		62.2222
																	87.1429		61.1111
																RMP43	58.9844		23.75
																	88.0841	P236T	89
																	132.534		119.097
																	78.1022		100.909
																	237.248		81.6667
																	265.698		49.7938
																	62.5		69.6739
																	53.7415		71.2644
																	82.2115	P648T	63.3333
																	88.2212		100
																RMP76	130		71.1538
																	132.5		64.5455
																	92.8571		61.4286
																	173.684		80
																	122.5		60.9091
																	87.1429		81.7073
																RMP66	139.13		76
																	180		82.9268
																	228.75		74.2857
																	98.5294	P246T	44.2268
																	58.75		45.566
																	189.474		131.25
																	50		82.3077
																	78		41.8966
																RMP18	78.75		56.25
																	46.25		58.5714
																	56.25		78.022
																	28.75		71.8447
																	57.1429		64.6739
																	89.2857		62.0354
																	64.2857		69.3038
																	143.75		86.8
																	63.75		59.7248
																	110	P38T	79
																			117.402
																			77.3563
																			91.4062
																		P49T	130.405
																			216.781
																			171.348
																			202.303
																		P53T	51.8824
																			280.822
																			156.604
																		P60T	81.5359
																			59.1787
																			108.889
																			34.4059
																			54.9412
																		P55T	172.289
																			133.578
																			146.462

## Sheet: Supplementary Figure 5d 
Supplemenatry Figure 5d		Anisomycin	EZH2i (GSK-126)
		100	100
		100	91
		90	100
		100	80
		88.2353	94
		72.7273	91
		83.3333	92
		100	90
		100	94
		61.5385	80
		100	82
		86.6667	100
		84.6154	100
		100	89
		100	62
		100	91
		100	100
		100	100
		100	94
		90.9091	89
		100	100
		100	100
		100	100

## Sheet: Figure 5e 
Figure 5e

## Sheet: Figure 6d
Figure 6d

## Sheet: Figure 7b
Figure 7b

[truncated: 4 more sheets: Figure 7d, Supplementary Figure 5e, Suplementary Figure 6a, Suplementary Figure 6e]
